# Supplementary material for: One-Step Genetic Modification by Embryonic Doral Aorta Injection of Adenoviral CRISPR/Cas9 Vector in Chicken
Source: Int J Mol Sci. 2024 Aug 9;25(16):8692. doi: 10.3390/ijms25168692 (PMC11354862; doi:10.3390/ijms25168692)
Supplement: Supplementary file 1 [file ijms-25-08692-s001.zip]

Archive with 1 entries (1 files):
- ijms-3113589-supplementary.pdf
